# Supplementary material for: Whole-Genome Re-Sequencing Reveals Genetic Diversity and Population History of Arunachali Mithun (Bos frontalis)
Source: Int J Mol Sci. 2026 Jun 27;27(13):5824. doi: 10.3390/ijms27135824 (PMC13362323; doi:10.3390/ijms27135824)
Supplement: Supplementary file 1 [file ijms-27-05824-s001.zip]

Archive with 1 entries (1 files):
- ijms-4370507-supplementary.pdf
